# Supplementary material for: Is Polyhexamethylene Guanidine and Oligo(2-(2-Ethoxy) Ethoxyethyl Guanidium Chloride Exposure Related to Gestational Diabetes?
Source: Toxics. 2024 Nov 22;12(12):841. doi: 10.3390/toxics12120841 (PMC11679048; doi:10.3390/toxics12120841)
Supplement: Supplementary file 1 [file toxics-12-00841-s001.zip]

Archive with 1 entries (1 files):
- toxics-3247836-supplementary.pdf
